# Supplementary material for: Asporin Interacts With HER2 to Promote Thyroid Cancer Metastasis via the MAPK/EMT Signaling Pathway
Source: Front Oncol. 2022 May 2;12:762180. doi: 10.3389/fonc.2022.762180 (PMC9119632; doi:10.3389/fonc.2022.762180)
Supplement: Supplementary file 2 [file Table_1.xlsx]

## Sheet: Assay
Proteomics
Patient ID	Gender	Age (years)	Diagnosis	Diameter of tumor (cm)	Thyroiditis	Extrathyroidal extension	Multifocality	Metastatic location	Distance metastasis	TNM stage
1	Female	50	Papillary thyroid cancer	2.5	Yes	Yes	No	Level II,III,IV	No	T3N1b
2	Male	50	Papillary thyroid cancer	4.3	No	Yes	No	Level II,III,IV,VI	No	T3N1b
3	Female	55	Papillary thyroid cancer	2.8	No	Yes	Yes	Level II,III,IV,VI	No	T3N1b
4	Male	64	Papillary thyroid cancer	2.1	No	Yes	Yes	Level II,III,IV,VI	No	T3N1b
5	Male	51	Papillary thyroid cancer	2.6	No	Yes	No	Level II,III,IV	No	T3N1b
6	Female	47	Papillary thyroid cancer	2.5	No	Yes	Yes	Level II,III,IV,VI	No	T3N1b
7	Male	53	Papillary thyroid cancer	5.5	No	Yes	Yes	Level II,III,IV,VI	No	T3N1b
8	Female	51	Papillary thyroid cancer	2	No	Yes	Yes	Level II,III,IV,VI	No	T3N1b
9	Male	64	Papillary thyroid cancer	3.6	No	Yes	No	Level VI	No	T3N1a
10	Male	49	Papillary thyroid cancer	2	No	Yes	No	Level VI	No	T3N1a
11	Female	48	Papillary thyroid cancer	2.4	No	Yes	No	Level VI	No	T3N1a
12	Female	52	Papillary thyroid cancer	2.7	No	Yes	No	Level VI	No	T3N1a
13	Female	50	Papillary thyroid cancer	2	No	Yes	Yes	Level VI	No	T3N1a
14	Male	46	Papillary thyroid cancer	2.6	No	Yes	No	Level VI	No	T3N1a
15	Male	47	Papillary thyroid cancer	2.8	No	Yes	Yes	Level VI	No	T3N1a
16	Female	57	Papillary thyroid cancer	1.6	Yes	Yes	No	Level VI	No	T3N1a
17	Male	58	Papillary thyroid cancer	2	No	Yes	No	No	No	T3N0
18	Female	48	Papillary thyroid cancer	1.5	No	Yes	Yes	No	No	T3N0
19	Male	50	Papillary thyroid cancer	2.8	No	Yes	No	No	No	T3N0
20	Female	52	Papillary thyroid cancer	2.2	No	Yes	Yes	No	No	T3N0
21	Female	53	Papillary thyroid cancer	2.1	No	Yes	No	No	No	T3N0
22	Female	52	Papillary thyroid cancer	2.7	No	Yes	No	No	No	T3N0
23	Male	56	Papillary thyroid cancer	2.1	No	Yes	No	No	No	T3N0
24	Female	46	Papillary thyroid cancer	2.6	No	Yes	No	No	No	T3N0
IHC
Patient ID	Gender	Age (years)	Diagnosis	Diameter of tumor (cm)	Thyroiditis	Extrathyroidal extension	Multifocality	Metastatic location	Distance metastasis	TNM stage
1	Female	28	Papillary thyroid cancer	1.2	No	No	No	Level VI	No	T1N1a
2	Female	25	Papillary thyroid cancer	2.2	No	Yes	Yes	Level II,III,IV,VI	No	T3N1b
3	Female	34	Papillary thyroid cancer	1.5	Yes	No	No	No	No	T1bN0
4	Female	38	Papillary thyroid cancer	1	Yes	No	No	No	No	T1aN0
5	Female	26	Papillary thyroid cancer	3.6	No	Yes	Yes	Level II,III,IV,VI	No	T3N1b
6	Female	27	Papillary thyroid cancer	1.2	No	No	No	Level VI	No	T1bN1a
7	Female	46	Papillary thyroid cancer	0.5	No	Yes	No	No	No	T3N0
8	Male	29	Papillary thyroid cancer	3.5	No	Yes	No	Level VI	No	T3N1a
9	Female	42	Papillary thyroid cancer	0.6	No	Yes	No	Level II,III,IV,VI	No	T3N1b
10	Male	22	Papillary thyroid cancer	3.7	No	No	Yes	Level VI	No	T1aN1a
11	Female	28	Papillary thyroid cancer	4	Yes	Yes	Yes	Level II,III,IV,VI	No	T3N1b
12	Female	41	Papillary thyroid cancer	2.5	No	Yes	No	Level II,III,IV,VI	No	T3N1b
13	Female	46	Papillary thyroid cancer	1.1	No	Yes	No	No	No	T3N0
14	Female	32	Papillary thyroid cancer	2.8	Yes	Yes	No	Level II,III,IV,VI	No	T3N1b
15	Male	40	Papillary thyroid cancer	3.5	No	Yes	No	Level II,III,IV,VI	No	T3N1b
16	Female	29	Papillary thyroid cancer	1.7	Yes	Yes	No	No	No	T3N0
17	Female	40	Papillary thyroid cancer	2.2	No	Yes	No	Level II,III,IV,VI	No	T3N1b
18	Female	43	Papillary thyroid cancer	6.5	No	Yes	Yes	Level II,III,IV,VI	No	T3N1b
19	Female	43	Papillary thyroid cancer	1.8	No	Yes	Yes	Level VI	No	T3N1a
20	Female	37	Papillary thyroid cancer	3.3	No	No	No	No	No	T2N0
21	Female	61	Papillary thyroid cancer	2	No	Yes	No	No	No	T3N0
22	Female	52	Papillary thyroid cancer	1	No	Yes	No	No	No	T3N0
23	Female	55	Papillary thyroid cancer	0.9	Yes	Yes	No	No	No	T3N0
24	Female	51	Papillary thyroid cancer	1	No	Yes	No	No	No	T3N0
25	Female	62	Papillary thyroid cancer	0.6	No	No	No	No	No	T1N0
26	Female	32	Papillary thyroid cancer	1	Yes	No	No	Level II,III,IV	No	T1N1b
27	Female	45	Papillary thyroid cancer	0.6	Yes	No	No	No	No	T1N0
28	Female	46	Papillary thyroid cancer	0.6	Yes	Yes	Yes	No	No	T3N0
29	Female	23	Papillary thyroid cancer	3.5	No	Yes	No	Level II,III,IV,VI	No	T3N1b
ELISA
Patient ID	Gender	Age (years)	Diagnosis	Diameter of tumor (cm)	Thyroiditis	Extrathyroidal extension	Multifocality	Metastatic location	Distance metastasis	TNM stage
1	Female	34	Papillary thyroid cancer	0.8	No	Yes	Yes	Level VI	No	T3N1a
2	Male	57	Papillary thyroid cancer	1	No	Yes	No	No	No	T3N0
3	Female	69	Papillary thyroid cancer	3.3	Yes	Yes	Yes	No	No	T4N0
4	Male	35	Papillary thyroid cancer	4.3	No	Yes	No	Level II,III,IV,VI	No	T3N1b
5	Male	34	Papillary thyroid cancer	0.6	No	No	No	No	No	T1N0
6	Female	54	Papillary thyroid cancer	0.9	No	No	No	No	No	T3N0
7	Male	25	Papillary thyroid cancer	0.8	No	No	No	Level VI	No	T1N1a
8	Female	59	Papillary thyroid cancer	0.6	No	No	No	No	No	T1N0
9	Female	43	Papillary thyroid cancer	0.7	No	Yes	No	No	No	T3N0
10	Female	37	Papillary thyroid cancer	1	No	Yes	No	No	No	T3N0
11	Female	27	Papillary thyroid cancer	1.2	No	Yes	Yes	Level VI	No	T3N1a
12	Female	36	Papillary thyroid cancer	0.9	No	Yes	No	Level VI	No	T3N1a
13	Female	38	Papillary thyroid cancer	0.6	No	No	No	Level VI	No	T3N1a
14	Female	32	Papillary thyroid cancer	1	Yes	No	No	Level II,III,IV,VI	No	T1N1b
15	Female	27	Papillary thyroid cancer	1.2	No	Yes	No	Level II,III,IV,VI	No	T3N1b
16	Female	19	Papillary thyroid cancer	3	No	Yes	No	Level II,III,IV,VI	No	T3N1b
17	Female	32	Papillary thyroid cancer	1	Yes	No	No	Level II,III,IV,VI	No	T1N1b
18	Male	45	Papillary thyroid cancer	1	No	No	No	No	No	T1N0
19	Female	49	Papillary thyroid cancer	1	No	Yes	No	No	No	T3N0
20	Female	34	Papillary thyroid cancer	1.4	No	Yes	No	Level VI	No	T3N1a
21	Male	31	Papillary thyroid cancer	0.3	No	No	No	No	No	T1N0
22	Female	36	Papillary thyroid cancer	0.1	No	No	No	Level VI	No	T1N1a
23	Female	23	Papillary thyroid cancer	1.2	Yes	No	Yes	No	No	T1N0
24	Female	68	Papillary thyroid cancer	1.1	No	Yes	No	Level VI	No	T3N1a
25	Male	42	Papillary thyroid cancer	0.3	No	No	No	No	No	T1N0
26	Male	39	Papillary thyroid cancer	1.2	No	Yes	Yes	Level II,III,IV,VI	No	T3N1b
27	Female	35	Papillary thyroid cancer	0.7	No	Yes	No	No	No	T3N0
28	Female	24	Papillary thyroid cancer	1.5	No	Yes	No	Level II,III,IV,VI	No	T3N1b
29	Male	38	Papillary thyroid cancer	1.7	No	No	No	Level VI	No	T3N1a
30	Female	44	Papillary thyroid cancer	0.7	No	Yes	No	No	No	T3N0
31	Female	23	Papillary thyroid cancer	3.5	No	Yes	No	Level II,III,IV,VI	No	T3N1b
32	Female	40	Papillary thyroid cancer	0.4	No	No	No	No	No	T1N0
33	Male	34	Papillary thyroid cancer	0.4	No	No	No	Level VI	No	T1N1a
34	Female	40	Papillary thyroid cancer	1.2	No	No	No	No	No	T1N0
35	Female	41	Papillary thyroid cancer	0.3	No	Yes	Yes	Level II,III,IV,VI	No	T3N1b
36	Female	59	Papillary thyroid cancer	0.6	No	Yes	No	No	No	T3N0
37	Female	41	Papillary thyroid cancer	0.7	Yes	Yes	No	No	No	T3N0
38	Male	33	Papillary thyroid cancer	0.6	No	Yes	No	Level II,III,IV	No	T3N1b
39	Female	21	Papillary thyroid cancer	1.7	Yes	Yes	No	Level VI	No	T3N1a
40	Female	46	Papillary thyroid cancer	1	Yes	No	No	No	No	T1N0
41	Male	45	Papillary thyroid cancer	0.3	No	No	No	No	No	T1N0
42	Female	42	Papillary thyroid cancer	0.5	No	Yes	No	Level VI	No	T3N1a
43	Female	47	Papillary thyroid cancer	0.4	No	No	No	Level II,III,IV,VI	No	T1N1b
44	Male	55	Papillary thyroid cancer	1.1	No	No	No	No	No	T3N0
45	Female	64	Papillary thyroid cancer	1	Yes	Yes	No	No	No	T3N0
46	Female	34	Papillary thyroid cancer	0.3	Yes	No	No	No	No	T1N0
47	Female	51	Papillary thyroid cancer	0.7	Yes	No	Yes	No	No	T3N0
48	Female	59	Papillary thyroid cancer	1	Yes	Yes	No	Level II,III,IV,VI	No	T3N1b
49	Female	29	Papillary thyroid cancer	1.2	No	No	No	Level VI	No	T3N1a
50	Male	48	Papillary thyroid cancer	0.6	Yes	Yes	Yes	No	No	T3N0
51	Male	51	Papillary thyroid cancer	1	Yes	Yes	No	No	No	T3N0
52	Male	40	Papillary thyroid cancer	0.4	Yes	Yes	Yes	Level II,III,IV,VI	No	T3N1b
53	Female	54	Papillary thyroid cancer	0.9	Yes	Yes	Yes	Level II,III,IV,VI	No	T3N1b
